# Supplementary material for: Data on restaurant tipping from a Norwegian survey experiment
Source: Data Brief. 2020 Oct 21;33:106441. doi: 10.1016/j.dib.2020.106441 (PMC7599430; doi:10.1016/j.dib.2020.106441)
Supplement: Supplementary file 1 [file mmc1.xlsx]

## Sheet: Sheet1
Observation	Questionnaire # (1 to 12)	Response Time (Seconds)	Tip Amount	Number of restaurant visists per year	Experience From Service Industry (1=Yes, 0=No)	Experience from Restaurant Industry (1=Yes, 0=No)	Financial Situation (Very bad=1, Bad=2, OK=3, Good=4, Very good=5)	Academic Year (1=first year, etc.)	Type of Student (1=Full time, 0=Part time)	Gender (0=male, 1=female, 2=they)	service (0=OK, 1=Very Good)	Bill Size (0=310, 1=510)	Peer Tips (0=0 NOK, 1=30 NOK, 2=60 NOK)	Tip in % of Bill Size	Age	Age Squared	Peer Tip of 30 NOK (0=No, 1=Yes)	Peer Tip of 60 NOK (0=No, 1=Yes)	Peer Tip Dummy Variable (0=No Peer Tip, 1=Peer tip)
1	1	105	5	20	0	0	2	1	0	0	0	0	0	0.016129	19	361	0	0	0
2	1	142	0	1	0	0	2	1	1	0	0	0	0	0	32	1024	0	0	0
3	1	66	40	50	1	0	4	3	0	0	0	0	0	0.129032	46	2116	0	0	0
4	1	126	20	3	1	1	2	2	0	0	0	0	0	0.0645161	39	1521	0	0	0
5	1	91	0	10	1	1	2	3	0	0	0	0	0	0	22	484	0	0	0
6	1	141	40	5	0	0	1	7	0	1	0	0	0	0.129032	31	961	0	0	0
7	1	82	0	5	1	0	2	2	0	0	0	0	0	0	22	484	0	0	0
8	1	183	0	5	0	0	2	2	0	1	0	0	0	0	34	1156	0	0	0
9	1	98	0	0	0	0	2	1	0	1	0	0	0	0	22	484	0	0	0
10	1	116	0	2	0	0	3	1	1	0	0	0	0	0	38	1444	0	0	0
11	1	82	0	5	1	0	2	2	0	0	0	0	0	0	22	484	0	0	0
12	1	82	40	2	1	0	4	6	0	1	0	0	0	0.129032	34	1156	0	0	0
13	1	84	0	3	0	0	3	1	0	1	0	0	0	0	20	400	0	0	0
14	1	169	0	8	1	1	2	2	0	0	0	0	0	0	22	484	0	0	0
15	1	97	0	4	0	1	2	1	0	0	0	0	0	0	22	484	0	0	0
16	1	124	0	15	0	0	3	1	0	0	0	0	0	0	20	400	0	0	0
17	1	1895	20	9	1	0	2	1	0	0	0	0	0	0.0645161	24	576	0	0	0
18	1	51	0	30	1	0	3	6	0	1	0	0	0	0	37	1369	0	0	0
19	1	101	0	10	1	0	2	1	1	0	0	0	0	0	47	2209	0	0	0
20	1	68	0	30	0	0	4	3	1	1	0	0	0	0	27	729	0	0	0
21	1	96	30	20	1	0	4	1	1	0	0	0	0	0.0967742	39	1521	0	0	0
22	1	114	10	15	0	0	2	1	0	0	0	0	0	0.0322581	21	441	0	0	0
23	1	96	0	50	1	0	4	6	1	0	0	0	0	0	49	2401	0	0	0
24	1	121	0	0	0	0	3	1	0	0	0	0	0	0	21	441	0	0	0
25	1	1250	31	12	1	1	4	1	0	1	0	0	0	0.1	45	2025	0	0	0
26	1	150	20	0	0	1	1	1	0	0	0	0	0	0.0645161	19	361	0	0	0
27	1	264	30	50	0	0	4	12	1	0	0	0	0	0.0967742	53	2809	0	0	0
28	1	99	0	10	1	0	3	2	0	0	0	0	0	0	22	484	0	0	0
29	1	104	40	6	1	1	2	1	0	0	0	0	0	0.129032	38	1444	0	0	0
30	1	108	50	9	1	0	4	7	1	0	0	0	0	0.16129	30	900	0	0	0
31	1	114	30	40	0	0	2	3	1	0	0	0	0	0.0967742	54	2916	0	0	0
32	1	190	0	20	1	0	4	1	1	0	0	0	0	0	48	2304	0	0	0
33	1	128	0	10	0	0	3	3	1	0	0	0	0	0	41	1681	0	0	0
34	1	212	20	6	1	1	2	2	1	1	0	0	0	0.0645161	48	2304	0	0	0
35	1	92	0	2	1	0	2	2	0	0	0	0	0	0	22	484	0	0	0
36	1	183	50	20	1	0	2	1	0	0	0	0	0	0.16129	19	361	0	0	0
37	1	126	0	1	0	0	2	1	0	1	0	0	0	0	23	529	0	0	0
38	1	62	0	4	1	0	2	5	0	1	0	0	0	0	26	676	0	0	0
39	1	131	20	10	1	0	4	4	1	0	0	0	0	0.0645161	30	900	0	0	0
40	1	363	4	10	1	0	3	2	0	0	0	0	0	0.0129032	20	400	0	0	0
41	1	147	2	4	1	0	3	3	0	0	0	0	0	0.00645161	21	441	0	0	0
42	1	115	0	7	1	0	2	1	0	1	0	0	0	0	31	961	0	0	0
43	1	91	31	9	1	0	3	2	0	1	0	0	0	0.1	24	576	0	0	0
44	1	3126	0	1	1	0	2	1	0	0	0	0	0	0	21	441	0	0	0
45	1	115	20	6	0	0	2	1	0	0	0	0	0	0.0645161	21	441	0	0	0
46	1	65	40	6	0	0	2	1	0	0	0	0	0	0.129032	20	400	0	0	0
47	1	76	0	15	0	0	4	1	0	0	0	0	0	0	19	361	0	0	0
48	1	75	0	5	0	0	2	1	0	0	0	0	0	0	19	361	0	0	0
49	1	98	30	10	0	0	1	1	0	1	0	0	0	0.0967742	22	484	0	0	0
50	1	73	0	0	1	0	2	1	0	0	0	0	0	0	33	1089	0	0	0
51	1	322	0	20	1	0	4	5	0	0	0	0	0	0	23	529	0	0	0
52	1	59	0	1	0	0	3	2	0	1	0	0	0	0	19	361	0	0	0
53	1	87	30	10	0	0	4	2	0	0	0	0	0	0.0967742	39	1521	0	0	0
54	1	74	0	3	1	0	4	2	0	1	0	0	0	0	20	400	0	0	0
55	1	92	0	4	0	0	4	2	0	1	0	0	0	0	20	400	0	0	0
56	1	105	10	5	0	0	4	1	0	0	0	0	0	0.0322581	22	484	0	0	0
57	1	86	0	10	1	0	3	4	0	0	0	0	0	0	22	484	0	0	0
58	1	66	0	0	0	0	2	1	0	1	0	0	0	0	44	1936	0	0	0
59	1	70	0	3	1	0	2	2	0	1	0	0	0	0	22	484	0	0	0
60	1	82	0	20	1	0	3	4	0	1	0	0	0	0	58	3364	0	0	0
61	1	83	0	4	1	0	2	1	0	0	0	0	0	0	22	484	0	0	0
62	1	102	20	5	1	1	1	5	0	0	0	0	0	0.0645161	32	1024	0	0	0
63	1	142	0	6	1	1	3	3	0	0	0	0	0	0	26	676	0	0	0
64	1	319	50	6	1	1	0	2	0	1	0	0	0	0.16129	23	529	0	0	0
65	1	193	0	15	0	0	2	2	0	0	0	0	0	0	21	441	0	0	0
66	1	110	30	10	0	0	2	3	0	1	0	0	0	0.0967742	22	484	0	0	0
67	2	115	0	2	1	1	2	2	0	1	1	0	0	0	32	1024	0	0	0
68	2	101	0	15	1	0	4	3	0	0	1	0	0	0	50	2500	0	0	0
69	2	95	31	5	1	0	4	3	0	0	1	0	0	0.1	21	441	0	0	0
70	2	92	0	4	1	0	2	3	0	0	1	0	0	0	21	441	0	0	0
71	2	184	20	4	0	0	1	3	0	0	1	0	0	0.0645161	37	1369	0	0	0
72	2	106	0	24	0	0	2	1	0	1	1	0	0	0	31	961	0	0	0
73	2	183	50	7	0	0	2	2	1	0	1	0	0	0.16129	42	1764	0	0	0
74	2	64	40	20	1	0	3	3	0	0	1	0	0	0.129032	43	1849	0	0	0
75	2	91	40	15	0	0	4	1	1	0	1	0	0	0.129032	46	2116	0	0	0
76	2	102	0	20	1	0	4	3	0	1	1	0	0	0	22	484	0	0	0
77	2	146	30	40	0	0	3	1	1	1	1	0	0	0.0967742	45	2025	0	0	0
78	2	64	50	5	1	0	2	1	0	1	1	0	0	0.16129	20	400	0	0	0
79	2	139	40	7	1	0	4	5	1	1	1	0	0	0.129032	29	841	0	0	0
80	2	129	0	5	1	0	2	2	0	1	1	0	0	0	22	484	0	0	0
81	2	176	10	7	1	0	2	6	0	0	1	0	0	0.0322581	25	625	0	0	0
82	2	118	40	20	1	0	3	4	1	0	1	0	0	0.129032	23	529	0	0	0
83	2	91	40	50	0	0	3	10	1	1	1	0	0	0.129032	45	2025	0	0	0
84	2	150	50	8	1	0	3	1	1	0	1	0	0	0.16129	37	1369	0	0	0
85	2	97	40	15	1	0	3	2	0	0	1	0	0	0.129032	30	900	0	0	0
86	2	106	30	20	1	1	3	1	1	0	1	0	0	0.0967742	52	2704	0	0	0
87	2	148	20	5	0	0	3	2	0	0	1	0	0	0.0645161	21	441	0	0	0
88	2	90	40	10	1	1	4	3	0	0	1	0	0	0.129032	27	729	0	0	0
89	2	84	0	2	1	0	2	4	0	0	1	0	0	0	25	625	0	0	0
90	2	75	0	5	1	0	2	1	0	1	1	0	0	0	20	400	0	0	0
91	2	56	0	1	1	0	2	2	0	0	1	0	0	0	20	400	0	0	0
92	2	107	0	5	1	0	3	1	0	0	1	0	0	0	23	529	0	0	0
93	2	77	40	2	1	1	3	5	0	0	1	0	0	0.129032	24	576	0	0	0
94	2	118	40	5	0	0	3	1	1	0	1	0	0	0.129032	55	3025	0	0	0
95	2	47	0	10	1	0	4	3	1	1	1	0	0	0	29	841	0	0	0
96	2	98	0	10	1	0	3	1	1	0	1	0	0	0	20	400	0	0	0
97	2	126	30	5	0	0	3	2	1	1	1	0	0	0.0967742	37	1369	0	0	0
98	2	175	0	5	1	1	3	1	0	0	1	0	0	0	20	400	0	0	0
99	2	334	20	6	1	1	2	1	1	1	1	0	0	0.0645161	42	1764	0	0	0
100	2	78	0	20	1	0	3	1	0	1	1	0	0	0	21	441	0	0	0
101	2	80	0	3	1	1	2	2	0	0	1	0	0	0	26	676	0	0	0
102	2	144	31	6	0	0	4	2	0	1	1	0	0	0.1	35	1225	0	0	0
103	2	61	40	5	0	0	4	5	1	0	1	0	0	0.129032	43	1849	0	0	0
104	2	69	20	5	1	0	4	2	0	0	1	0	0	0.0645161	33	1089	0	0	0
105	2	142	40	6	1	0	4	2	0	1	1	0	0	0.129032	22	484	0	0	0
106	2	64	50	1	1	0	1	1	0	0	1	0	0	0.16129	25	625	0	0	0
107	2	246	30	6	1	1	2	1	1	1	1	0	0	0.0967742	42	1764	0	0	0
108	2	301	40	10	1	1	3	4	0	0	1	0	0	0.129032	24	576	0	0	0
109	2	75	0	20	1	1	4	1	0	0	1	0	0	0	20	400	0	0	0
110	2	93	50	10	1	0	2	2	0	0	1	0	0	0.16129	21	441	0	0	0
111	2	105	40	5	0	0	4	5	1	0	1	0	0	0.129032	42	1764	0	0	0
112	2	122	10	5	0	0	3	1	0	0	1	0	0	0.0322581	19	361	0	0	0
113	2	82	10	5	0	0	2	1	0	0	1	0	0	0.0322581	18	324	0	0	0
114	2	91	40	2	1	1	2	1	1	0	1	0	0	0.129032	33	1089	0	0	0
115	2	76	0	0	1	0	2	4	0	0	1	0	0	0	22	484	0	0	0
116	2	118	50	10	1	0	3	1	0	0	1	0	0	0.16129	19	361	0	0	0
117	2	105	0	5	1	0	1	1	0	0	1	0	0	0	23	529	0	0	0
118	2	83	5	10	1	0	3	2	0	0	1	0	0	0.016129	21	441	0	0	0
119	2	76	20	5	1	0	4	3	1	1	1	0	0	0.0645161	28	784	0	0	0
120	2	57	0	6	0	0	2	2	0	0	1	0	0	0	20	400	0	0	0
121	2	108	40	10	0	0	2	1	0	0	1	0	0	0.129032	20	400	0	0	0
122	2	126	0	8	1	1	3	2	0	0	1	0	0	0	21	441	0	0	0
123	2	93	30	15	1	1	2	1	0	0	1	0	0	0.0967742	20	400	0	0	0
124	2	105	10	10	1	0	1	1	0	0	1	0	0	0.0322581	19	361	0	0	0
125	2	72	20	5	1	1	2	1	0	1	1	0	0	0.0645161	26	676	0	0	0
126	2	75	10	15	1	0	2	1	0	1	1	0	0	0.0322581	24	576	0	0	0
127	2	97	50	50	1	1	3	1	1	0	1	0	0	0.16129	43	1849	0	0	0
128	2	64	0	4	1	0	2	1	0	0	1	0	0	0	18	324	0	0	0
129	2	87	10	40	1	1	2	1	0	0	1	0	0	0.0322581	21	441	0	0	0
130	2	92	0	15	1	1	2	2	0	0	1	0	0	0	22	484	0	0	0
131	2	270	0	12	1	1	2	2	0	0	1	0	0	0	21	441	0	0	0
132	2	120	20	20	0	0	0	2	0	2	1	0	0	0.0645161	24	576	0	0	0
133	2	57	10	6	1	0	2	3	0	0	1	0	0	0.0322581	25	625	0	0	0
134	2	118	0	4	1	1	3	3	0	1	1	0	0	0	24	576	0	0	0
135	2	162	30	6	0	0	3	2	0	1	1	0	0	0.0967742	22	484	0	0	0
136	3	94	40	5	1	0	4	2	0	1	0	0	1	0.129032	22	484	1	0	1
137	3	115	40	5	1	1	3	1	0	0	0	0	1	0.129032	22	484	1	0	1
138	3	73	20	7	1	0	2	2	0	0	0	0	1	0.0645161	30	900	1	0	1
139	3	111	30	2	1	1	2	1	1	1	0	0	1	0.0967742	46	2116	1	0	1
140	3	87	0	15	1	0	3	2	0	1	0	0	1	0	27	729	1	0	1
141	3	192	40	10	1	0	2	4	0	0	0	0	1	0.129032	24	576	1	0	1
142	3	56	30	15	1	1	3	3	0	1	0	0	1	0.0967742	21	441	1	0	1
143	3	84	40	25	1	1	4	2	1	0	0	0	1	0.129032	31	961	1	0	1
144	3	127	0	10	0	0	2	1	0	0	0	0	1	0	20	400	1	0	1
145	3	174	40	3	1	1	2	1	0	0	0	0	1	0.129032	27	729	1	0	1
146	3	74	20	30	1	0	4	4	1	0	0	0	1	0.0645161	45	2025	1	0	1
147	3	123	10	10	1	1	1	4	0	0	0	0	1	0.0322581	22	484	1	0	1
148	3	167	40	8	1	0	4	6	1	0	0	0	1	0.129032	38	1444	1	0	1
149	3	81	10	5	1	1	2	3	1	1	0	0	1	0.0322581	23	529	1	0	1
150	3	86	30	4	1	0	3	6	1	0	0	0	1	0.0967742	43	1849	1	0	1
151	3	154	40	6	1	0	2	2	0	0	0	0	1	0.129032	21	441	1	0	1
152	3	80	10	7	1	1	3	2	0	0	0	0	1	0.0322581	20	400	1	0	1
153	3	63	10	3	1	0	2	1	0	0	0	0	1	0.0322581	19	361	1	0	1
154	3	102	30	4	0	0	2	3	0	0	0	0	1	0.0967742	26	676	1	0	1
155	3	63	40	5	1	0	3	1	0	1	0	0	1	0.129032	22	484	1	0	1
156	3	33	40	3	0	0	2	4	0	0	0	0	1	0.129032	22	484	1	0	1
157	3	98	30	5	1	0	3	1	1	1	0	0	1	0.0967742	19	361	1	0	1
158	3	138	30	0	0	0	4	1	0	0	0	0	1	0.0967742	19	361	1	0	1
159	3	140	15	10	0	0	3	2	0	1	0	0	1	0.0483871	22	484	1	0	1
160	3	69	0	3	1	1	3	1	1	0	0	0	1	0	47	2209	1	0	1
161	3	73	0	3	1	0	2	1	0	0	0	0	1	0	22	484	1	0	1
162	3	143	20	6	1	0	3	3	0	0	0	0	1	0.0645161	26	676	1	0	1
163	3	151	30	15	1	0	3	3	0	0	0	0	1	0.0967742	21	441	1	0	1
164	3	132	30	10	0	0	4	7	1	0	0	0	1	0.0967742	48	2304	1	0	1
165	3	79	10	4	1	1	2	4	0	0	0	0	1	0.0322581	25	625	1	0	1
166	3	204	40	3	0	0	2	3	0	2	0	0	1	0.129032	21	441	1	0	1
167	3	72	0	6	1	1	2	2	0	0	0	0	1	0	23	529	1	0	1
168	3	156	30	30	0	0	3	1	0	0	0	0	1	0.0967742	20	400	1	0	1
169	3	73	30	3	1	0	3	2	0	1	0	0	1	0.0967742	20	400	1	0	1
170	3	77	50	2	1	0	2	2	0	0	0	0	1	0.16129	21	441	1	0	1
171	3	92	30	20	1	0	2	2	0	0	0	0	1	0.0967742	23	529	1	0	1
172	3	53	0	5	0	0	4	1	0	1	0	0	1	0	20	400	1	0	1
173	3	137	0	15	1	1	0	1	0	0	0	0	1	0	42	1764	1	0	1
174	3	83	0	5	1	0	2	5	0	0	0	0	1	0	26	676	1	0	1
175	3	131	20	15	0	0	2	1	0	0	0	0	1	0.0645161	19	361	1	0	1
176	3	77	0	0	1	0	1	1	0	0	0	0	1	0	25	625	1	0	1
177	3	172	30	0	1	0	1	1	1	0	0	0	1	0.0967742	29	841	1	0	1
178	3	199	31	25	1	0	3	2	0	1	0	0	1	0.1	25	625	1	0	1
179	3	47	30	10	1	0	2	1	0	1	0	0	1	0.0967742	23	529	1	0	1
180	3	78	0	0	1	1	2	1	0	0	0	0	1	0	21	441	1	0	1
181	3	151	0	10	1	1	2	1	0	0	0	0	1	0	22	484	1	0	1
182	3	34	10	5	0	0	2	1	0	0	0	0	1	0.0322581	23	529	1	0	1
183	3	89	0	16	0	0	2	1	0	0	0	0	1	0	20	400	1	0	1
184	3	195	50	30	1	0	4	1	0	0	0	0	1	0.16129	20	400	1	0	1
185	3	157	20	40	1	1	4	2	0	0	0	0	1	0.0645161	23	529	1	0	1
186	3	246	20	10	1	0	3	2	0	0	0	0	1	0.0645161	21	441	1	0	1
187	3	76	0	10	0	0	3	1	0	1	0	0	1	0	25	625	1	0	1
188	3	159	30	10	1	0	1	1	0	0	0	0	1	0.0967742	19	361	1	0	1
189	3	85	30	6	1	1	2	1	0	0	0	0	1	0.0967742	18	324	1	0	1
190	3	104	20	10	1	0	2	1	0	0	0	0	1	0.0645161	22	484	1	0	1
191	3	145	30	40	1	0	3	3	0	0	0	0	1	0.0967742	24	576	1	0	1
192	3	198	0	2	1	1	2	1	0	0	0	0	1	0	19	361	1	0	1
193	4	70	40	2	0	0	3	2	0	1	1	0	1	0.129032	28	784	1	0	1
194	4	99	50	2	0	0	2	2	0	0	1	0	1	0.16129	35	1225	1	0	1
195	4	120	40	5	1	0	3	5	0	0	1	0	1	0.129032	41	1681	1	0	1
196	4	188	0	2	0	0	1	6	0	1	1	0	1	0	26	676	1	0	1
197	4	87	0	20	1	1	3	2	1	0	1	0	1	0	39	1521	1	0	1
198	4	86	30	4	0	0	3	1	0	1	1	0	1	0.0967742	19	361	1	0	1
199	4	166	15	10	0	0	2	1	0	0	1	0	1	0.0483871	21	441	1	0	1
200	4	95	20	8	0	0	2	4	1	0	1	0	1	0.0645161	45	2025	1	0	1
201	4	248	0	5	1	0	1	3	0	0	1	0	1	0	28	784	1	0	1
202	4	67	30	2	0	0	2	1	0	0	1	0	1	0.0967742	21	441	1	0	1
203	4	121	0	3	1	1	2	1	0	0	1	0	1	0	20	400	1	0	1
204	4	45	40	20	0	0	1	1	0	1	1	0	1	0.129032	31	961	1	0	1
205	4	67	50	6	1	0	1	3	0	0	1	0	1	0.16129	41	1681	1	0	1
206	4	93	40	5	1	0	3	3	0	0	1	0	1	0.129032	22	484	1	0	1
207	4	147	30	4	0	0	3	2	0	0	1	0	1	0.0967742	21	441	1	0	1
208	4	130	30	10	1	1	2	5	0	0	1	0	1	0.0967742	25	625	1	0	1
209	4	143	30	3	1	0	2	1	0	0	1	0	1	0.0967742	21	441	1	0	1
210	4	72	0	10	1	0	3	3	0	0	1	0	1	0	23	529	1	0	1
211	4	83	30	40	1	1	3	2	0	0	1	0	1	0.0967742	51	2601	1	0	1
212	4	50	40	2	1	1	3	3	0	0	1	0	1	0.129032	26	676	1	0	1
213	4	100	30	10	1	0	2	6	0	0	1	0	1	0.0967742	46	2116	1	0	1
214	4	152	40	10	0	0	3	1	1	0	1	0	1	0.129032	46	2116	1	0	1
215	4	82	40	9	1	0	2	4	0	0	1	0	1	0.129032	24	576	1	0	1
216	4	115	90	50	1	1	3	2	0	1	1	0	1	0.290323	24	576	1	0	1
217	4	99	30	1	0	0	2	1	0	1	1	0	1	0.0967742	44	1936	1	0	1
218	4	90	40	4	0	0	3	1	0	0	1	0	1	0.129032	45	2025	1	0	1
219	4	96	0	100	0	0	2	1	0	0	1	0	1	0	21	441	1	0	1
220	4	52	50	5	1	0	0	2	1	0	1	0	1	0.16129	37	1369	1	0	1
221	4	63	0	10	1	0	2	5	0	0	1	0	1	0	23	529	1	0	1
222	4	81	40	20	1	1	3	1	1	0	1	0	1	0.129032	20	400	1	0	1
223	4	126	50	4	0	0	2	5	1	1	1	0	1	0.16129	24	576	1	0	1
224	4	80	30	40	1	0	4	2	0	1	1	0	1	0.0967742	24	576	1	0	1
225	4	141	40	50	1	1	2	1	0	1	1	0	1	0.129032	49	2401	1	0	1
226	4	2515	0	2	0	0	2	2	0	1	1	0	1	0	21	441	1	0	1
227	4	84	0	7	1	0	2	2	0	1	1	0	1	0	20	400	1	0	1
228	4	159	5	10	1	0	2	1	0	0	1	0	1	0.016129	21	441	1	0	1
229	4	79	70	2	1	0	2	3	0	0	1	0	1	0.225806	24	576	1	0	1
230	4	94	40	10	0	0	2	5	0	0	1	0	1	0.129032	26	676	1	0	1
231	4	80	30	10	1	1	3	3	1	0	1	0	1	0.0967742	31	961	1	0	1
232	4	419	30	3	1	0	3	3	0	0	1	0	1	0.0967742	24	576	1	0	1
233	4	107	30	10	1	0	4	2	0	1	1	0	1	0.0967742	23	529	1	0	1
234	4	74	30	4	0	1	2	1	0	1	1	0	1	0.0967742	27	729	1	0	1
235	4	212	20	20	1	1	2	3	0	1	1	0	1	0.0645161	24	576	1	0	1
236	4	164	0	5	1	1	2	2	0	0	1	0	1	0	22	484	1	0	1
237	4	191	30	8	0	0	3	2	0	0	1	0	1	0.0967742	24	576	1	0	1
238	4	116	0	10	1	0	3	1	0	1	1	0	1	0	19	361	1	0	1
239	4	125	20	7	1	0	2	2	0	0	1	0	1	0.0645161	22	484	1	0	1
240	4	201	0	1	0	0	1	1	0	0	1	0	1	0	20	400	1	0	1
241	4	83	0	30	1	0	3	3	0	1	1	0	1	0	24	576	1	0	1
242	4	112	50	15	0	0	1	3	0	0	1	0	1	0.16129	19	361	1	0	1
243	4	268	0	20	1	0	2	3	0	0	1	0	1	0	21	441	1	0	1
244	4	112	0	10	1	1	2	2	0	1	1	0	1	0	22	484	1	0	1
245	5	132	50	5	0	0	2	5	1	0	0	0	2	0.16129	51	2601	0	1	1
246	5	114	40	15	1	0	2	3	0	0	0	0	2	0.129032	21	441	0	1	1
247	5	140	50	5	0	0	2	1	1	0	0	0	2	0.16129	30	900	0	1	1
248	5	147	0	3	0	0	3	1	0	0	0	0	2	0	32	1024	0	1	1
249	5	102	0	10	1	0	2	3	0	0	0	0	2	0	23	529	0	1	1
250	5	107	0	8	1	1	2	3	0	0	0	0	2	0	22	484	0	1	1
251	5	65	15	15	1	0	2	5	0	0	0	0	2	0.0483871	27	729	0	1	1
252	5	125	0	15	1	0	3	2	0	0	0	0	2	0	20	400	0	1	1
253	5	102	30	5	1	0	1	3	0	0	0	0	2	0.0967742	24	576	0	1	1
254	5	74	0	10	1	0	2	1	0	1	0	0	2	0	21	441	0	1	1
255	5	137	20	1	1	1	3	5	1	0	0	0	2	0.0645161	37	1369	0	1	1
256	5	73	0	2	1	0	4	2	0	1	0	0	2	0	30	900	0	1	1
257	5	100	40	7	1	0	2	1	0	0	0	0	2	0.129032	20	400	0	1	1
258	5	69	30	2	1	0	2	1	0	0	0	0	2	0.0967742	22	484	0	1	1
259	5	174	35	2	0	0	4	2	1	0	0	0	2	0.112903	34	1156	0	1	1
260	5	97	0	27	0	0	4	6	0	1	0	0	2	0	25	625	0	1	1
261	5	92	60	100	1	1	4	1	1	0	0	0	2	0.193548	46	2116	0	1	1
262	5	56	35	50	0	0	3	3	1	0	0	0	2	0.112903	36	1296	0	1	1
263	5	99	40	1	1	0	4	4	0	0	0	0	2	0.129032	28	784	0	1	1
264	5	325	40	20	1	0	3	9	1	1	0	0	2	0.129032	34	1156	0	1	1
265	5	98	0	3	1	1	2	1	0	0	0	0	2	0	21	441	0	1	1
266	5	129	15	10	1	0	3	3	0	0	0	0	2	0.0483871	21	441	0	1	1
267	5	615	0	7	1	0	1	1	0	1	0	0	2	0	25	625	0	1	1
268	5	140	30	10	1	0	2	4	0	0	0	0	2	0.0967742	23	529	0	1	1
269	5	187	0	5	1	1	1	1	0	0	0	0	2	0	23	529	0	1	1
270	5	65	40	2	1	1	2	1	1	0	0	0	2	0.129032	36	1296	0	1	1
271	5	106	20	30	1	1	0	2	0	0	0	0	2	0.0645161	24	576	0	1	1
272	5	126	30	15	1	1	3	1	0	0	0	0	2	0.0967742	19	361	0	1	1
273	5	380	0	20	1	0	1	2	0	0	0	0	2	0	21	441	0	1	1
274	5	54	50	9	0	0	3	2	0	1	0	0	2	0.16129	21	441	0	1	1
275	5	118	40	8	1	1	1	1	0	0	0	0	2	0.129032	30	900	0	1	1
276	5	110	31	16	0	0	3	1	0	1	0	0	2	0.1	20	400	0	1	1
277	5	95	0	5	0	0	3	1	0	1	0	0	2	0	19	361	0	1	1
278	5	101	50	13	1	0	2	1	0	0	0	0	2	0.16129	20	400	0	1	1
279	5	88	0	8	1	0	1	1	0	1	0	0	2	0	20	400	0	1	1
280	5	190	10	20	1	0	2	1	0	0	0	0	2	0.0322581	21	441	0	1	1
281	5	113	60	5	0	0	1	3	0	1	0	0	2	0.193548	28	784	0	1	1
282	5	108	10	20	0	0	3	5	0	0	0	0	2	0.0322581	25	625	0	1	1
283	5	167	60	8	1	0	2	5	0	0	0	0	2	0.193548	23	529	0	1	1
284	5	164	0	5	1	1	3	2	0	0	0	0	2	0	20	400	0	1	1
285	5	74	30	10	0	0	2	1	0	0	0	0	2	0.0967742	21	441	0	1	1
286	5	88	30	5	1	0	4	1	0	0	0	0	2	0.0967742	23	529	0	1	1
287	5	97	31	12	1	1	2	1	0	0	0	0	2	0.1	45	2025	0	1	1
288	5	83	30	5	1	1	2	5	1	0	0	0	2	0.0967742	33	1089	0	1	1
289	5	65	0	5	1	1	3	2	0	1	0	0	2	0	20	400	0	1	1
290	5	125	0	4	0	0	4	2	0	1	0	0	2	0	22	484	0	1	1
291	5	139	40	5	1	0	3	1	0	0	0	0	2	0.129032	20	400	0	1	1
292	5	148	0	7	1	0	2	1	0	0	0	0	2	0	20	400	0	1	1
293	5	120	40	6	0	0	3	2	0	1	0	0	2	0.129032	20	400	0	1	1
294	5	97	20	30	0	0	3	3	0	0	0	0	2	0.0645161	27	729	0	1	1
295	5	195	0	4	1	1	3	1	0	0	0	0	2	0	20	400	0	1	1
296	5	151	10	6	1	0	2	2	0	0	0	0	2	0.0322581	23	529	0	1	1
297	6	64	50	10	0	0	2	2	0	1	1	0	2	0.16129	45	2025	0	1	1
298	6	76	40	4	0	0	2	1	0	0	1	0	2	0.129032	22	484	0	1	1
299	6	236	0	5	1	1	2	2	0	1	1	0	2	0	23	529	0	1	1
300	6	133	40	25	0	0	4	4	0	0	1	0	2	0.129032	52	2704	0	1	1
301	6	145	40	6	0	0	3	6	1	0	1	0	2	0.129032	42	1764	0	1	1
302	6	134	90	3	1	0	3	2	0	0	1	0	2	0.290323	35	1225	0	1	1
303	6	146	30	5	1	1	1	3	0	0	1	0	2	0.0967742	27	729	0	1	1
304	6	85	40	10	1	1	4	1	0	0	1	0	2	0.129032	35	1225	0	1	1
305	6	70	50	5	0	1	3	1	0	0	1	0	2	0.16129	19	361	0	1	1
306	6	57	30	0	0	0	1	2	0	0	1	0	2	0.0967742	28	784	0	1	1
307	6	133	50	10	1	1	3	1	0	0	1	0	2	0.16129	41	1681	0	1	1
308	6	68	50	2	1	1	2	2	0	0	1	0	2	0.16129	29	841	0	1	1
309	6	73	20	10	0	0	2	2	0	0	1	0	2	0.0645161	23	529	0	1	1
310	6	115	10	10	1	0	3	3	0	0	1	0	2	0.0322581	22	484	0	1	1
311	6	134	60	20	1	0	2	3	0	0	1	0	2	0.193548	23	529	0	1	1
312	6	113	40	10	0	1	2	2	0	0	1	0	2	0.129032	28	784	0	1	1
313	6	340	50	30	1	1	3	2	1	1	1	0	2	0.16129	41	1681	0	1	1
314	6	173	20	2	1	0	2	1	1	0	1	0	2	0.0645161	53	2809	0	1	1
315	6	91	0	12	1	0	1	6	0	1	1	0	2	0	25	625	0	1	1
316	6	139	30	6	1	0	3	1	1	1	1	0	2	0.0967742	46	2116	0	1	1
317	6	167	40	10	1	0	3	3	0	0	1	0	2	0.129032	23	529	0	1	1
318	6	87	0	8	1	1	3	1	0	1	1	0	2	0	21	441	0	1	1
319	6	199	40	15	0	0	4	5	1	1	1	0	2	0.129032	56	3136	0	1	1
320	6	158	40	2	1	1	2	5	0	0	1	0	2	0.129032	24	576	0	1	1
321	6	79	0	5	1	1	4	1	0	0	1	0	2	0	19	361	0	1	1
322	6	52	0	5	1	0	2	1	0	1	1	0	2	0	25	625	0	1	1
323	6	212	90	3	1	1	3	5	1	0	1	0	2	0.290323	37	1369	0	1	1
324	6	124	30	12	0	0	4	2	1	0	1	0	2	0.0967742	56	3136	0	1	1
325	6	101	40	10	1	0	4	1	1	0	1	0	2	0.129032	51	2601	0	1	1
326	6	138	0	1	1	0	2	1	1	0	1	0	2	0	29	841	0	1	1
327	6	143	40	30	1	0	2	1	0	0	1	0	2	0.129032	20	400	0	1	1
328	6	95	40	15	1	1	4	1	1	1	1	0	2	0.129032	34	1156	0	1	1
329	6	67	0	2	0	0	1	1	0	0	1	0	2	0	21	441	0	1	1
330	6	215	20	15	1	0	2	5	0	0	1	0	2	0.0645161	35	1225	0	1	1
331	6	66	0	4	0	0	2	1	0	2	1	0	2	0	19	361	0	1	1
332	6	170	60	20	1	0	2	2	0	0	1	0	2	0.193548	21	441	0	1	1
333	6	107	10	10	1	0	2	1	0	0	1	0	2	0.0322581	21	441	0	1	1
334	6	54	20	2	1	1	2	2	0	0	1	0	2	0.0645161	23	529	0	1	1
335	6	69	40	12	1	1	3	2	0	0	1	0	2	0.129032	21	441	0	1	1
336	6	112	50	10	1	1	3	2	0	1	1	0	2	0.16129	22	484	0	1	1
337	6	99	0	20	1	0	4	2	0	0	1	0	2	0	23	529	0	1	1
338	6	138	0	3	0	0	2	2	0	1	1	0	2	0	25	625	0	1	1
339	6	107	50	8	1	0	2	1	0	0	1	0	2	0.16129	19	361	0	1	1
340	6	179	30	20	0	0	4	1	0	0	1	0	2	0.0967742	19	361	0	1	1
341	6	65	20	30	0	0	2	1	0	0	1	0	2	0.0645161	20	400	0	1	1
342	6	112	60	12	1	0	1	1	0	1	1	0	2	0.193548	21	441	0	1	1
343	6	175	40	5	1	1	2	3	0	1	1	0	2	0.129032	23	529	0	1	1
344	6	109	60	10	1	0	3	1	0	0	1	0	2	0.193548	20	400	0	1	1
345	6	182	61	8	0	0	3	1	0	1	1	0	2	0.196774	21	441	0	1	1
346	6	221	10	5	1	0	2	2	0	0	1	0	2	0.0322581	22	484	0	1	1
347	6	123	0	40	1	1	3	3	0	0	1	0	2	0	21	441	0	1	1
348	6	168	30	50	1	1	2	2	0	0	1	0	2	0.0967742	21	441	0	1	1
349	6	409	30	50	1	1	2	2	0	0	1	0	2	0.0967742	20	400	0	1	1
350	6	206	40	6	1	0	3	3	0	0	1	0	2	0.129032	22	484	0	1	1
351	6	82	0	8	1	0	2	2	0	0	1	0	2	0	20	400	0	1	1
352	6	173	40	5	0	0	3	2	0	0	1	0	2	0.129032	20	400	0	1	1
353	6	306	70	7	1	1	2	2	0	0	1	0	2	0.225806	22	484	0	1	1
354	6	127	30	14	1	1	3	3	0	1	1	0	2	0.0967742	21	441	0	1	1
355	6	312	0	40	1	1	2	1	1	0	1	0	2	0	42	1764	0	1	1
356	6	387	50	8	0	1	4	1	1	0	1	0	2	0.16129	21	441	0	1	1
357	7	49	40	10	1	0	2	2	0	0	0	1	0	0.0784314	20	400	0	0	0
358	7	197	40	8	0	0	3	5	1	0	0	1	0	0.0784314	41	1681	0	0	0
359	7	64	0	30	1	0	4	4	0	0	0	1	0	0	24	576	0	0	0
360	7	80	0	20	0	0	4	4	0	1	0	1	0	0	30	900	0	0	0
361	7	140	0	8	0	0	3	1	0	0	0	1	0	0	47	2209	0	0	0
362	7	223	40	2	1	1	2	1	0	1	0	1	0	0.0784314	45	2025	0	0	0
363	7	183	0	10	1	0	2	1	0	1	0	1	0	0	30	900	0	0	0
364	7	83	0	2	1	0	4	3	0	2	0	1	0	0	22	484	0	0	0
365	7	89	20	20	1	0	2	1	0	0	0	1	0	0.0392157	21	441	0	0	0
366	7	311	0	15	0	0	4	7	1	0	0	1	0	0	55	3025	0	0	0
367	7	386	30	0	1	1	0	7	0	0	0	1	0	0.0588235	34	1156	0	0	0
368	7	142	30	1	0	0	4	4	1	1	0	1	0	0.0588235	23	529	0	0	0
369	7	91	90	5	1	1	2	1	0	0	0	1	0	0.176471	25	625	0	0	0
370	7	322	0	1	0	0	2	3	0	1	0	1	0	0	22	484	0	0	0
371	7	223	15	4	1	0	2	2	0	0	0	1	0	0.0294118	25	625	0	0	0
372	7	167	0	8	1	0	2	1	0	0	0	1	0	0	20	400	0	0	0
373	7	57	15	2	1	1	2	2	0	0	0	1	0	0.0294118	22	484	0	0	0
374	7	95	0	2	0	0	0	2	0	0	0	1	0	0	31	961	0	0	0
375	7	139	40	5	1	1	4	1	0	0	0	1	0	0.0784314	33	1089	0	0	0
376	7	98	0	20	1	1	1	1	0	0	0	1	0	0	24	576	0	0	0
377	7	94	51	50	1	0	4	2	0	0	0	1	0	0.1	39	1521	0	0	0
378	7	176	90	3	1	0	2	1	0	0	0	1	0	0.176471	20	400	0	0	0
379	7	116	50	5	0	0	3	5	1	0	0	1	0	0.0980392	42	1764	0	0	0
380	7	60	0	2	1	0	4	2	1	1	0	1	0	0	36	1296	0	0	0
381	7	87	20	2	1	0	2	2	1	0	0	1	0	0.0392157	39	1521	0	0	0
382	7	172	20	8	1	1	2	2	0	1	0	1	0	0.0392157	24	576	0	0	0
383	7	156	10	20	1	1	3	3	0	0	0	1	0	0.0196078	27	729	0	0	0
384	7	75	15	3	1	0	2	1	0	1	0	1	0	0.0294118	26	676	0	0	0
385	7	122	20	7	1	1	2	3	0	0	0	1	0	0.0392157	26	676	0	0	0
386	7	88	0	10	0	0	2	1	0	1	0	1	0	0	26	676	0	0	0
387	7	157	0	5	1	0	2	2	0	0	0	1	0	0	29	841	0	0	0
388	7	42	10	3	0	0	2	3	1	1	0	1	0	0.0196078	23	529	0	0	0
389	7	206	10	1	1	0	2	2	0	0	0	1	0	0.0196078	20	400	0	0	0
390	7	90	10	4	1	1	2	5	0	0	0	1	0	0.0196078	25	625	0	0	0
391	7	155	40	10	1	0	2	1	0	0	0	1	0	0.0784314	22	484	0	0	0
392	7	129	40	10	1	0	2	4	0	0	0	1	0	0.0784314	27	729	0	0	0
393	7	95	0	0	1	0	3	2	0	0	0	1	0	0	22	484	0	0	0
394	7	114	30	20	0	0	4	3	1	0	0	1	0	0.0588235	23	529	0	0	0
395	7	109	0	15	0	0	2	4	0	0	0	1	0	0	24	576	0	0	0
396	7	83	10	10	0	0	3	1	0	0	0	1	0	0.0196078	19	361	0	0	0
397	7	87	10	20	0	0	3	2	0	0	0	1	0	0.0196078	21	441	0	0	0
398	7	189	50	30	1	0	3	2	0	1	0	1	0	0.0980392	25	625	0	0	0
399	7	132	30	5	1	0	2	1	0	1	0	1	0	0.0588235	20	400	0	0	0
400	7	76	0	2	1	0	3	1	0	0	0	1	0	0	21	441	0	0	0
401	7	56	50	10	1	0	2	1	0	1	0	1	0	0.0980392	22	484	0	0	0
402	7	67	40	6	1	0	4	2	0	1	0	1	0	0.0784314	24	576	0	0	0
403	7	200	0	3	1	0	3	2	0	0	0	1	0	0	21	441	0	0	0
404	7	82	10	6	1	1	4	2	0	1	0	1	0	0.0196078	22	484	0	0	0
405	7	134	0	12	1	0	3	1	0	1	0	1	0	0	21	441	0	0	0
406	7	221	40	4	0	1	2	1	0	0	0	1	0	0.0784314	22	484	0	0	0
407	7	90	102	20	0	0	2	5	0	1	0	1	0	0.2	29	841	0	0	0
408	8	150	10	17	1	0	4	2	0	1	1	1	0	0.0196078	20	400	0	0	0
409	8	43	0	10	1	0	3	2	0	1	1	1	0	0	20	400	0	0	0
410	8	86	50	7	1	1	3	2	0	0	1	1	0	0.0980392	21	441	0	0	0
411	8	81	0	0	0	0	3	2	0	0	1	1	0	0	21	441	0	0	0
412	8	99	0	3	1	1	3	3	0	1	1	1	0	0	25	625	0	0	0
413	8	73	40	3	1	0	3	2	0	0	1	1	0	0.0784314	24	576	0	0	0
414	8	194	100	40	1	0	3	6	1	0	1	1	0	0.196078	35	1225	0	0	0
415	8	73	90	1	1	1	3	1	1	0	1	1	0	0.176471	45	2025	0	0	0
416	8	117	5	8	0	0	2	1	0	0	1	1	0	0.00980392	19	361	0	0	0
417	8	291	55	10	0	0	2	1	0	0	1	1	0	0.107843	21	441	0	0	0
418	8	51	51	5	0	0	2	2	0	2	1	1	0	0.1	27	729	0	0	0
419	8	138	100	2	0	0	3	1	0	0	1	1	0	0.196078	20	400	0	0	0
420	8	132	0	4	0	0	3	3	0	1	1	1	0	0	21	441	0	0	0
421	8	74	40	5	1	1	4	6	1	1	1	1	0	0.0784314	33	1089	0	0	0
422	8	46	0	10	1	1	2	2	0	0	1	1	0	0	21	441	0	0	0
423	8	173	40	2	1	1	3	5	0	0	1	1	0	0.0784314	28	784	0	0	0
424	8	104	40	12	1	0	4	6	1	1	1	1	0	0.0784314	27	729	0	0	0
425	8	130	40	10	1	1	3	7	1	0	1	1	0	0.0784314	40	1600	0	0	0
426	8	45	40	10	1	1	4	8	1	0	1	1	0	0.0784314	33	1089	0	0	0
427	8	46	25	2	1	1	1	3	1	0	1	1	0	0.0490196	38	1444	0	0	0
428	8	96	40	0	0	0	3	1	0	0	1	1	0	0.0784314	19	361	0	0	0
429	8	86	40	10	1	0	3	1	0	1	1	1	0	0.0784314	33	1089	0	0	0
430	8	66	0	5	1	0	2	1	0	0	1	1	0	0	25	625	0	0	0
431	8	84	10	40	1	1	3	1	0	0	1	1	0	0.0196078	21	441	0	0	0
432	8	109	0	30	1	1	3	7	0	1	1	1	0	0	27	729	0	0	0
433	8	81	0	3	1	1	2	4	0	0	1	1	0	0	23	529	0	0	0
434	8	250	10	15	1	0	2	1	0	0	1	1	0	0.0196078	22	484	0	0	0
435	8	189	15	8	0	0	3	2	0	1	1	1	0	0.0294118	22	484	0	0	0
436	8	86	50	10	0	0	1	3	0	0	1	1	0	0.0980392	20	400	0	0	0
437	8	146	0	40	0	0	2	1	0	0	1	1	0	0	22	484	0	0	0
438	8	84	0	30	1	0	2	1	0	0	1	1	0	0	21	441	0	0	0
439	8	118	10	15	1	1	2	1	0	0	1	1	0	0.0196078	19	361	0	0	0
440	8	55	30	0	1	1	0	7	0	0	1	1	0	0.0588235	34	1156	0	0	0
441	8	113	40	15	1	0	3	2	1	0	1	1	0	0.0784314	38	1444	0	0	0
442	8	84	50	9	1	0	3	3	0	1	1	1	0	0.0980392	25	625	0	0	0
443	8	93	40	6	1	0	3	1	1	1	1	1	0	0.0784314	46	2116	0	0	0
444	8	113	50	5	0	0	4	6	1	1	1	1	0	0.0980392	44	1936	0	0	0
445	8	70	40	30	0	0	3	4	1	0	1	1	0	0.0784314	26	676	0	0	0
446	8	78	20	12	1	1	4	5	1	0	1	1	0	0.0392157	31	961	0	0	0
447	8	69	0	2	1	1	2	3	0	0	1	1	0	0	21	441	0	0	0
448	8	143	40	4	1	1	2	1	0	0	1	1	0	0.0784314	22	484	0	0	0
449	8	60	40	3	1	0	1	3	0	1	1	1	0	0.0784314	24	576	0	0	0
450	8	103	0	10	1	1	3	3	0	0	1	1	0	0	21	441	0	0	0
451	8	60	10	12	1	0	2	1	0	1	1	1	0	0.0196078	22	484	0	0	0
452	8	77	0	5	0	0	2	2	0	1	1	1	0	0	22	484	0	0	0
453	8	173	45	4	1	1	3	3	0	1	1	1	0	0.0882353	23	529	0	0	0
454	8	46	10	12	1	0	3	1	0	0	1	1	0	0.0196078	30	900	0	0	0
455	8	217	40	15	1	1	4	6	1	0	1	1	0	0.0784314	46	2116	0	0	0
456	8	132	50	8	1	0	3	4	1	1	1	1	0	0.0980392	29	841	0	0	0
457	8	59	0	10	1	0	2	2	0	0	1	1	0	0	21	441	0	0	0
458	8	204	0	10	1	0	2	1	0	0	1	1	0	0	20	400	0	0	0
459	8	143	0	25	1	0	3	2	0	0	1	1	0	0	21	441	0	0	0
460	8	147	20	35	1	1	3	2	0	0	1	1	0	0.0392157	21	441	0	0	0
461	8	141	40	20	1	0	3	2	0	0	1	1	0	0.0784314	22	484	0	0	0
462	8	93	10	15	1	0	3	1	0	0	1	1	0	0.0196078	19	361	0	0	0
463	8	2891	0	5	1	0	2	2	0	0	1	1	0	0	22	484	0	0	0
464	8	87	40	10	1	1	2	1	0	0	1	1	0	0.0784314	19	361	0	0	0
465	8	110	0	35	1	0	3	1	0	0	1	1	0	0	20	400	0	0	0
466	8	338	40	10	0	0	2	3	0	1	1	1	0	0.0784314	21	441	0	0	0
467	8	74	0	5	1	1	2	1	0	0	1	1	0	0	20	400	0	0	0
468	8	31	9	9	1	0	2	1	1	0	1	1	0	0.0176471	19	361	0	0	0
469	9	92	40	15	1	1	3	9	1	0	0	1	1	0.0784314	32	1024	1	0	1
470	9	78	20	25	1	0	4	1	1	0	0	1	1	0.0392157	57	3249	1	0	1
471	9	68	20	15	1	1	3	1	0	0	0	1	1	0.0392157	20	400	1	0	1
472	9	79	40	8	1	0	3	2	0	0	0	1	1	0.0784314	25	625	1	0	1
473	9	138	30	5	0	0	2	3	0	0	0	1	1	0.0588235	22	484	1	0	1
474	9	285	30	40	0	1	2	1	1	0	0	1	1	0.0588235	43	1849	1	0	1
475	9	150	30	8	0	0	3	4	1	1	0	1	1	0.0588235	49	2401	1	0	1
476	9	67	0	0	1	0	2	1	0	1	0	1	1	0	20	400	1	0	1
477	9	177	0	4	0	0	2	1	0	0	0	1	1	0	19	361	1	0	1
478	9	90	0	20	0	0	3	1	0	1	0	1	1	0	27	729	1	0	1
479	9	82	20	10	1	1	3	1	0	0	0	1	1	0.0392157	20	400	1	0	1
480	9	220	10	5	1	0	2	1	0	0	0	1	1	0.0196078	22	484	1	0	1
481	9	82	40	2	0	0	3	4	1	1	0	1	1	0.0784314	40	1600	1	0	1
482	9	90	30	20	1	1	0	2	0	0	0	1	1	0.0588235	27	729	1	0	1
483	9	195	40	20	0	0	3	4	1	0	0	1	1	0.0784314	32	1024	1	0	1
484	9	94	20	10	1	0	2	1	0	1	0	1	1	0.0392157	35	1225	1	0	1
485	9	56	25	2	1	0	2	1	0	1	0	1	1	0.0490196	19	361	1	0	1
486	9	124	10	10	1	1	1	2	0	0	0	1	1	0.0196078	23	529	1	0	1
487	9	123	40	15	1	1	4	5	1	0	0	1	1	0.0784314	57	3249	1	0	1
488	9	98	40	3	0	0	3	2	1	0	0	1	1	0.0784314	54	2916	1	0	1
489	9	301	0	5	1	0	3	1	0	0	0	1	1	0	19	361	1	0	1
490	9	123	30	4	0	0	2	2	0	0	0	1	1	0.0588235	20	400	1	0	1
491	9	97	40	6	1	1	2	4	0	0	0	1	1	0.0784314	33	1089	1	0	1
492	9	82	30	7	1	0	3	1	1	0	0	1	1	0.0588235	41	1681	1	0	1
493	9	115	30	3	0	0	3	2	1	0	0	1	1	0.0588235	34	1156	1	0	1
494	9	116	20	5	0	0	3	1	1	0	0	1	1	0.0392157	45	2025	1	0	1
495	9	62	0	10	1	0	2	1	0	0	0	1	1	0	19	361	1	0	1
496	9	109	20	10	0	0	3	2	0	0	0	1	1	0.0392157	21	441	1	0	1
497	9	84	0	20	1	0	2	1	0	0	0	1	1	0	27	729	1	0	1
498	9	88	0	10	0	0	3	1	0	1	0	1	1	0	25	625	1	0	1
499	9	78	30	5	1	0	2	1	0	0	0	1	1	0.0588235	20	400	1	0	1
500	9	144	0	9	0	0	3	3	0	0	0	1	1	0	28	784	1	0	1
501	9	97	50	20	0	0	4	1	0	1	0	1	1	0.0980392	19	361	1	0	1
502	9	98	50	1	0	0	2	1	0	0	0	1	1	0.0980392	19	361	1	0	1
503	9	162	0	3	1	1	2	1	0	1	0	1	1	0	22	484	1	0	1
504	9	89	30	10	0	0	3	3	0	1	0	1	1	0.0588235	25	625	1	0	1
505	9	83	0	10	0	0	2	3	0	0	0	1	1	0	21	441	1	0	1
506	9	178	30	30	1	1	2	1	0	0	0	1	1	0.0588235	19	361	1	0	1
507	9	78	0	10	0	0	2	1	0	0	0	1	1	0	19	361	1	0	1
508	9	93	10	2	1	0	2	2	0	0	0	1	1	0.0196078	20	400	1	0	1
509	9	69	0	20	0	0	3	1	0	1	0	1	1	0	19	361	1	0	1
510	9	46	50	9	1	0	1	1	0	0	0	1	1	0.0980392	25	625	1	0	1
511	9	59	51	5	1	0	3	2	0	1	0	1	1	0.1	21	441	1	0	1
512	9	64	30	5	1	0	1	1	0	0	0	1	1	0.0588235	23	529	1	0	1
513	9	100	0	30	1	1	2	1	0	0	0	1	1	0	42	1764	1	0	1
514	9	81	0	25	1	0	2	2	0	1	0	1	1	0	22	484	1	0	1
515	9	137	20	8	1	0	2	2	0	0	0	1	1	0.0392157	23	529	1	0	1
516	9	250	0	15	1	0	2	2	0	0	0	1	1	0	21	441	1	0	1
517	9	271	0	3	1	0	3	3	0	1	0	1	1	0	24	576	1	0	1
518	9	92	0	10	1	1	0	3	0	0	0	1	1	0	27	729	1	0	1
519	9	95	20	25	1	1	2	2	0	1	0	1	1	0.0392157	35	1225	1	0	1
520	9	163	0	1	0	0	3	1	0	1	0	1	1	0	19	361	1	0	1
521	9	174	0	10	1	0	2	2	0	0	0	1	1	0	25	625	1	0	1
522	10	54	30	5	1	0	3	2	0	0	1	1	1	0.0588235	23	529	1	0	1
523	10	90	0	5	1	0	2	3	0	0	1	1	1	0	22	484	1	0	1
524	10	73	0	100	1	1	1	2	0	0	1	1	1	0	26	676	1	0	1
525	10	110	25	2	0	0	3	1	0	1	1	1	1	0.0490196	26	676	1	0	1
526	10	72	50	5	1	1	2	1	0	1	1	1	1	0.0980392	23	529	1	0	1
527	10	65	0	4	1	1	2	1	0	1	1	1	1	0	20	400	1	0	1
528	10	133	30	6	1	0	3	5	0	0	1	1	1	0.0588235	23	529	1	0	1
529	10	135	40	10	1	1	2	3	0	1	1	1	1	0.0784314	32	1024	1	0	1
530	10	100	20	4	1	1	2	1	0	0	1	1	1	0.0392157	20	400	1	0	1
531	10	71	0	4	0	0	3	4	1	0	1	1	1	0	28	784	1	0	1
532	10	81	0	3	1	0	3	3	0	1	1	1	1	0	24	576	1	0	1
533	10	118	40	20	0	0	4	3	0	1	1	1	1	0.0784314	44	1936	1	0	1
534	10	124	50	10	0	0	2	5	1	0	1	1	1	0.0980392	54	2916	1	0	1
535	10	130	30	3	1	0	2	3	0	0	1	1	1	0.0588235	31	961	1	0	1
536	10	202	40	5	1	0	3	1	1	1	1	1	1	0.0784314	38	1444	1	0	1
537	10	143	30	10	1	0	2	1	0	0	1	1	1	0.0588235	19	361	1	0	1
538	10	165	40	20	0	0	4	8	1	0	1	1	1	0.0784314	49	2401	1	0	1
539	10	118	0	20	0	1	3	3	0	1	1	1	1	0	21	441	1	0	1
540	10	71	0	0	1	0	2	1	0	0	1	1	1	0	19	361	1	0	1
541	10	336	90	4	1	0	2	1	0	0	1	1	1	0.176471	22	484	1	0	1
542	10	63	40	10	0	0	2	1	0	0	1	1	1	0.0784314	19	361	1	0	1
543	10	107	30	30	1	0	3	4	0	0	1	1	1	0.0588235	24	576	1	0	1
544	10	74	40	5	1	1	1	1	0	0	1	1	1	0.0784314	21	441	1	0	1
545	10	62	30	5	1	1	1	1	0	0	1	1	1	0.0588235	19	361	1	0	1
546	10	85	40	10	0	0	2	2	0	1	1	1	1	0.0784314	26	676	1	0	1
547	10	82	40	12	1	0	2	1	0	0	1	1	1	0.0784314	28	784	1	0	1
548	10	145	50	9	1	0	2	2	0	0	1	1	1	0.0980392	21	441	1	0	1
549	10	87	30	3	0	0	2	1	0	1	1	1	1	0.0588235	22	484	1	0	1
550	10	118	0	10	1	1	2	1	1	1	1	1	1	0	20	400	1	0	1
551	10	244	40	12	1	0	4	3	0	0	1	1	1	0.0784314	50	2500	1	0	1
552	10	311	60	7	1	1	3	6	1	0	1	1	1	0.117647	48	2304	1	0	1
553	10	96	10	20	1	1	2	1	0	0	1	1	1	0.0196078	45	2025	1	0	1
554	10	63	40	2	1	0	4	1	0	0	1	1	1	0.0784314	20	400	1	0	1
555	10	83	30	5	0	0	1	1	0	0	1	1	1	0.0588235	21	441	1	0	1
556	10	119	40	20	0	0	4	6	1	1	1	1	1	0.0784314	41	1681	1	0	1
557	10	102	50	10	1	1	2	2	0	0	1	1	1	0.0980392	45	2025	1	0	1
558	10	216	40	20	1	0	4	3	0	0	1	1	1	0.0784314	46	2116	1	0	1
559	10	100	40	2	0	0	4	1	0	0	1	1	1	0.0784314	25	625	1	0	1
560	10	215	40	20	1	0	4	0	0	0	1	1	1	0.0784314	27	729	1	0	1
561	10	206	40	5	0	0	3	2	0	1	1	1	1	0.0784314	21	441	1	0	1
562	10	94	30	4	1	1	2	1	0	0	1	1	1	0.0588235	20	400	1	0	1
563	10	35	25	0	1	0	2	1	0	1	1	1	1	0.0490196	19	361	1	0	1
564	10	67	0	20	0	1	2	1	0	0	1	1	1	0	22	484	1	0	1
565	10	65	30	10	0	0	2	1	0	1	1	1	1	0.0588235	19	361	1	0	1
566	10	79	40	25	1	1	2	2	0	0	1	1	1	0.0784314	20	400	1	0	1
567	10	151	40	7	1	1	3	2	0	0	1	1	1	0.0784314	27	729	1	0	1
568	10	135	40	10	1	0	0	1	0	1	1	1	1	0.0784314	24	576	1	0	1
569	10	79	0	5	1	0	3	2	0	0	1	1	1	0	21	441	1	0	1
570	10	132	0	10	1	0	3	2	0	0	1	1	1	0	20	400	1	0	1
571	10	49	90	0	1	0	0	1	0	1	1	1	1	0.176471	20	400	1	0	1
572	10	75	0	40	1	1	3	1	0	0	1	1	1	0	19	361	1	0	1
573	10	63	40	1	1	0	3	1	0	1	1	1	1	0.0784314	22	484	1	0	1
574	10	56	50	10	1	1	2	2	0	1	1	1	1	0.0980392	27	729	1	0	1
575	10	71	30	25	1	0	3	2	0	0	1	1	1	0.0588235	24	576	1	0	1
576	10	269	35	3	1	0	3	1	0	0	1	1	1	0.0686275	23	529	1	0	1
577	10	127	50	10	1	0	2	3	0	0	1	1	1	0.0980392	22	484	1	0	1
578	10	91	5	4	1	0	2	1	0	0	1	1	1	0.00980392	21	441	1	0	1
579	10	93	0	5	1	0	3	1	0	0	1	1	1	0	19	361	1	0	1
580	11	105	40	15	0	0	2	2	0	0	0	1	2	0.0784314	47	2209	0	1	1
581	11	92	25	10	1	0	4	3	0	0	0	1	2	0.0490196	29	841	0	1	1
582	11	233	50	5	1	0	4	2	1	0	0	1	2	0.0980392	28	784	0	1	1
583	11	108	40	7	0	0	3	3	0	0	0	1	2	0.0784314	25	625	0	1	1
584	11	94	30	50	1	1	4	2	0	1	0	1	2	0.0588235	29	841	0	1	1
585	11	160	25	2	1	0	2	1	0	0	0	1	2	0.0490196	20	400	0	1	1
586	11	117	0	0	1	1	2	1	0	0	0	1	2	0	23	529	0	1	1
587	11	126	40	10	1	0	4	2	1	1	0	1	2	0.0784314	45	2025	0	1	1
588	11	75	40	4	1	0	2	4	0	1	0	1	2	0.0784314	25	625	0	1	1
589	11	133	40	4	1	1	4	4	1	1	0	1	2	0.0784314	40	1600	0	1	1
590	11	104	10	12	1	1	3	1	1	0	0	1	2	0.0196078	28	784	0	1	1
591	11	78	0	10	1	0	3	2	1	0	0	1	2	0	34	1156	0	1	1
592	11	121	10	20	1	1	2	1	0	0	0	1	2	0.0196078	23	529	0	1	1
593	11	175	90	0	0	0	2	1	0	0	0	1	2	0.176471	35	1225	0	1	1
594	11	194	0	16	0	0	2	8	0	0	0	1	2	0	30	900	0	1	1
595	11	86	40	4	1	0	2	4	0	0	0	1	2	0.0784314	23	529	0	1	1
596	11	77	0	0	1	0	2	1	0	1	0	1	2	0	23	529	0	1	1
597	11	111	40	4	1	0	3	2	0	0	0	1	2	0.0784314	21	441	0	1	1
598	11	69	60	18	1	0	2	1	0	0	0	1	2	0.117647	21	441	0	1	1
599	11	61	0	10	1	0	2	1	0	0	0	1	2	0	18	324	0	1	1
600	11	156	0	25	1	1	4	1	0	1	0	1	2	0	30	900	0	1	1
601	11	103	50	5	1	0	4	5	0	1	0	1	2	0.0980392	46	2116	0	1	1
602	11	61	40	3	1	0	2	3	0	1	0	1	2	0.0784314	20	400	0	1	1
603	11	129	20	2	1	1	3	2	1	0	0	1	2	0.0392157	39	1521	0	1	1
604	11	103	50	0	1	0	4	7	1	1	0	1	2	0.0980392	35	1225	0	1	1
605	11	237	20	12	1	0	2	1	1	0	0	1	2	0.0392157	54	2916	0	1	1
606	11	137	0	10	1	1	4	3	1	0	0	1	2	0	49	2401	0	1	1
607	11	204	50	15	0	0	4	5	1	1	0	1	2	0.0980392	42	1764	0	1	1
608	11	127	20	15	0	0	2	2	0	0	0	1	2	0.0392157	22	484	0	1	1
609	11	65	0	8	0	0	3	2	1	0	0	1	2	0	37	1369	0	1	1
610	11	94	40	2	0	0	2	3	0	0	0	1	2	0.0784314	22	484	0	1	1
611	11	1100	60	5	1	1	2	4	0	0	0	1	2	0.117647	32	1024	0	1	1
612	11	108	50	4	0	0	3	1	1	0	0	1	2	0.0980392	38	1444	0	1	1
613	11	97	40	15	0	1	3	2	0	0	0	1	2	0.0784314	28	784	0	1	1
614	11	147	0	0	0	0	3	5	0	1	0	1	2	0	22	484	0	1	1
615	11	115	40	4	1	0	3	6	0	1	0	1	2	0.0784314	31	961	0	1	1
616	11	224	0	6	0	0	1	3	0	0	0	1	2	0	20	400	0	1	1
617	11	219	60	7	1	0	3	3	0	1	0	1	2	0.117647	25	625	0	1	1
618	11	51	0	50	1	1	2	1	1	0	0	1	2	0	30	900	0	1	1
619	11	51	40	7	1	1	4	5	0	0	0	1	2	0.0784314	35	1225	0	1	1
620	11	90	5	12	1	1	2	1	0	0	0	1	2	0.00980392	22	484	0	1	1
621	11	185	20	10	1	0	2	1	0	0	0	1	2	0.0392157	20	400	0	1	1
622	11	100	0	4	0	0	3	2	0	1	0	1	2	0	20	400	0	1	1
623	11	117	40	30	1	0	2	3	0	0	0	1	2	0.0784314	25	625	0	1	1
624	11	251	40	5	1	1	3	3	0	0	0	1	2	0.0784314	23	529	0	1	1
625	11	58	40	3	1	0	3	1	0	0	0	1	2	0.0784314	20	400	0	1	1
626	11	146	60	10	1	1	4	3	0	0	0	1	2	0.117647	23	529	0	1	1
627	11	83	0	6	1	0	3	1	0	0	0	1	2	0	20	400	0	1	1
628	11	105	50	10	1	0	3	3	0	0	0	1	2	0.0980392	23	529	0	1	1
629	11	206	20	15	1	0	1	3	0	0	0	1	2	0.0392157	34	1156	0	1	1
630	11	68	0	4	0	0	3	2	0	0	0	1	2	0	28	784	0	1	1
631	11	278	50	13	0	0	2	1	0	1	0	1	2	0.0980392	23	529	0	1	1
632	11	87	0	4	0	0	3	1	0	0	0	1	2	0	21	441	0	1	1
633	11	121	30	50	1	0	3	1	1	0	0	1	2	0.0588235	29	841	0	1	1
634	11	73	0	7	1	1	2	1	0	0	0	1	2	0	20	400	0	1	1
635	11	96	60	55	0	0	2	1	0	0	0	1	2	0.117647	22	484	0	1	1
636	11	86	10	5	0	0	3	1	1	1	0	1	2	0.0196078	19	361	0	1	1
637	11	103	50	3	1	1	3	1	0	1	0	1	2	0.0980392	21	441	0	1	1
638	11	149	0	35	0	0	4	1	0	1	0	1	2	0	20	400	0	1	1
639	11	112	40	3	1	0	2	1	0	0	0	1	2	0.0784314	21	441	0	1	1
640	11	209	0	4	1	1	2	2	0	0	0	1	2	0	21	441	0	1	1
641	11	96	40	5	0	0	2	1	0	0	0	1	2	0.0784314	19	361	0	1	1
642	11	232	0	6	0	0	3	1	0	1	0	1	2	0	19	361	0	1	1
643	11	111	60	12	1	1	4	1	1	0	0	1	2	0.117647	23	529	0	1	1
644	12	94	20	15	0	0	2	1	0	0	1	1	2	0.0392157	20	400	0	1	1
645	12	61	40	10	1	0	3	1	0	0	1	1	2	0.0784314	31	961	0	1	1
646	12	106	90	4	1	1	4	3	0	0	1	1	2	0.176471	33	1089	0	1	1
647	12	73	50	12	1	1	4	2	1	1	1	1	2	0.0980392	49	2401	0	1	1
648	12	70	40	20	1	1	3	3	0	0	1	1	2	0.0784314	22	484	0	1	1
649	12	204	40	0	0	0	2	7	1	0	1	1	2	0.0784314	54	2916	0	1	1
650	12	71	60	20	1	1	2	2	0	0	1	1	2	0.117647	21	441	0	1	1
651	12	81	40	5	1	1	4	1	1	0	1	1	2	0.0784314	34	1156	0	1	1
652	12	63	40	5	0	0	4	3	1	0	1	1	2	0.0784314	52	2704	0	1	1
653	12	84	50	1	1	0	2	1	0	0	1	1	2	0.0980392	25	625	0	1	1
654	12	88	60	2	1	1	2	3	0	0	1	1	2	0.117647	21	441	0	1	1
655	12	59	70	15	1	1	4	4	0	1	1	1	2	0.137255	23	529	0	1	1
656	12	82	40	2	0	0	4	5	1	2	1	1	2	0.0784314	37	1369	0	1	1
657	12	82	65	5	1	0	3	1	0	1	1	1	2	0.127451	21	441	0	1	1
658	12	197	20	3	1	1	3	1	0	0	1	1	2	0.0392157	19	361	0	1	1
659	12	82	100	14	1	0	4	2	0	1	1	1	2	0.196078	22	484	0	1	1
660	12	140	60	20	1	0	1	1	0	1	1	1	2	0.117647	20	400	0	1	1
661	12	293	50	5	0	0	4	4	1	0	1	1	2	0.0980392	46	2116	0	1	1
662	12	134	40	35	1	0	4	3	1	0	1	1	2	0.0784314	52	2704	0	1	1
663	12	84	60	3	1	1	2	1	0	0	1	1	2	0.117647	21	441	0	1	1
664	12	70	0	8	1	1	4	3	1	0	1	1	2	0	51	2601	0	1	1
665	12	265	0	1	1	0	3	4	0	1	1	1	2	0	21	441	0	1	1
666	12	120	0	40	1	1	4	2	0	1	1	1	2	0	24	576	0	1	1
667	12	112	40	10	1	1	4	12	0	0	1	1	2	0.0784314	57	3249	0	1	1
668	12	108	20	5	1	0	2	2	0	0	1	1	2	0.0392157	20	400	0	1	1
669	12	82	60	2	0	0	2	3	0	0	1	1	2	0.117647	24	576	0	1	1
670	12	80	50	30	1	0	2	2	0	0	1	1	2	0.0980392	21	441	0	1	1
671	12	171	5	3	1	0	3	3	0	1	1	1	2	0.00980392	24	576	0	1	1
672	12	70	40	3	1	0	2	1	0	1	1	1	2	0.0784314	21	441	0	1	1
673	12	95	40	10	1	0	4	4	1	0	1	1	2	0.0784314	51	2601	0	1	1
674	12	81	50	8	1	1	3	2	1	0	1	1	2	0.0980392	50	2500	0	1	1
675	12	109	30	5	1	0	1	1	0	0	1	1	2	0.0588235	24	576	0	1	1
676	12	87	60	15	1	1	3	1	0	1	1	1	2	0.117647	23	529	0	1	1
677	12	40	20	2	1	0	2	2	0	0	1	1	2	0.0392157	20	400	0	1	1
678	12	139	0	10	1	0	3	2	0	0	1	1	2	0	20	400	0	1	1
679	12	78	50	15	1	0	3	1	0	0	1	1	2	0.0980392	22	484	0	1	1
680	12	87	100	4	1	0	2	1	0	1	1	1	2	0.196078	22	484	0	1	1
681	12	103	0	5	1	0	2	2	0	0	1	1	2	0	21	441	0	1	1
682	12	138	40	10	1	1	3	20	0	1	1	1	2	0.0784314	57	3249	0	1	1
683	12	86	40	5	1	1	2	2	0	0	1	1	2	0.0784314	20	400	0	1	1
684	12	67	0	15	1	0	3	1	0	0	1	1	2	0	19	361	0	1	1
685	12	4946	0	3	1	0	2	3	0	1	1	1	2	0	20	400	0	1	1
686	12	116	40	1	1	1	1	1	0	0	1	1	2	0.0784314	19	361	0	1	1
687	12	158	100	23	1	1	3	3	0	0	1	1	2	0.196078	23	529	0	1	1
688	12	131	25	10	0	0	2	2	0	0	1	1	2	0.0490196	21	441	0	1	1
689	12	327	40	35	1	0	2	3	0	1	1	1	2	0.0784314	27	729	0	1	1
690	12	167	40	40	1	0	3	1	0	1	1	1	2	0.0784314	23	529	0	1	1
691	12	175	0	5	1	0	2	2	0	0	1	1	2	0	20	400	0	1	1
692	12	118	40	30	1	0	3	3	0	0	1	1	2	0.0784314	21	441	0	1	1
693	12	101	40	20	0	0	2	3	0	0	1	1	2	0.0784314	21	441	0	1	1
694	12	115	50	5	0	0	2	3	0	0	1	1	2	0.0980392	27	729	0	1	1
695	12	155	0	0	1	0	0	1	0	0	1	1	2	0	22	484	0	1	1
696	12	436	0	45	1	0	1	1	0	0	1	1	2	0	19	361	0	1	1
697	12	144	100	20	0	0	4	3	0	1	1	1	2	0.196078	22	484	0	1	1
698	12	244	20	10	0	1	2	4	0	0	1	1	2	0.0392157	22	484	0	1	1
699	12	292	40	3	1	0	3	4	0	0	1	1	2	0.0784314	23	529	0	1	1
700	12	339	60	10	1	0	3	1	1	1	1	1	2	0.117647	20	400	0	1	1
701	12	181	40	5	1	1	2	2	0	0	1	1	2	0.0784314	21	441	0	1	1
702	12	198	40	7	1	0	2	1	1	0	1	1	2	0.0784314	42	1764	0	1	1
703	12	89	90	3	1	0	4	1	1	1	1	1	2	0.176471	25	625	0	1	1
704	12	180	50	5	0	0	3	1	0	1	1	1	2	0.0980392	20	400	0	1	1
705	12	150	60	10	1	0	3	1	0	1	1	1	2	0.117647	20	400	0	1	1
706	12	181	0	30	1	0	2	1	0	1	1	1	2	0	21	441	0	1	1
707	12	434	60	20	1	1	3	2	0	0	1	1	2	0.117647	24	576	0	1	1
708	12	240	0	10	0	0	2	1	0	0	1	1	2	0	30	900	0	1	1
709	12	538	10	45	1	1	2	3	0	0	1	1	2	0.0196078	23	529	0	1	1
